# Supplementary material for: Roadmap for the use of base editors to decipher drug mechanism of action
Source: PLoS One. 2021 Sep 21;16(9):e0257537. doi: 10.1371/journal.pone.0257537 (PMC8454938; doi:10.1371/journal.pone.0257537)
Supplement: S2 Table — Sequences of the 128 sgRNAs used for the pooled library against B2AR (in supplementary Excel file “S2 Table_B2AR library sgRNAs.xlsx”). (XLSX) [file pone.0257537.s008.xlsx]

## Sheet: sgRNAs
TAAGGTTCTGGACATGGAAG
GGAGCAGAGTGGATATCACG
TGCTGACCAAGAATAAGGCC
GCTGACCAAGAATAAGGCCC
CAGACGCTCGAACTTGGCAA
CAAGTTCGAGCGTCTGCAGA
CACCATCAGAATGATCACCC
ACCTGCCAGACTGCGCGCCA
CAATCCTGAAATCTGGGCTC
TGTAAACTTCCTTACGGATG
GGCCCGGGTGATCATTCTGA
AGCAGAACTTGGAAGATCTG
TCAATCCCCTTATCTACTGC
TGACGTCGTGGTCCGGCGCA
CGTCTGCAGACGCTCGAACT
GGAGGATGTAAACTTCCTTA
CGCTAGGCACAGTACCTTGA
AAGAAGGCGCTGCCGTTCCC
TGGATAGGCTATGTCAATTC
TTGCCCCATGGCGCGCAGTC
CAAGAAGGCGCTGCCGTTCC
CTACGTTCCCCTGGTGATCA
GGGAATGGCTACTCCAGCAA
CAGAAGATTGACAAATCTGA
CCAGAAGATTGACAAATCTG
GACCCTGTGCGTGATCGCAG
TGTCCAGAACCTTAGCCAGG
CGGTACCAGTGCATCTGAAT
GCGATAACATTGATTCACAA
AAGAATATGGGCGGCCCCAA
CATTCAGATGCACTGGTACC
GATCACCAGGGGAACGTAGA
GATGATGCCTAACGTCTTGA
CCATTCAGATGCACTGGTAC
CACAAAGCCCTCAAGACGTT
CATTTTCATAAGAATATGGG
GCCATGGGGCAACCCGGGAA
GCCGTTCCCGGGTTGCCCCA
TGTGAATCAATGTTATCGCT
CTGCGCGCCATGGGGCAACC
GTTCGTGAAGAAGTCACAGC
AGTCTGGCAGGTGAGCGCAC
AGCAGTTGATGGCTTCCTGG
TCTTTGAAGGCCTATGGGAA
GAGTGGATATCACGTGGAAC
TCTTGCCCATTCAGATGCAC
GGGCCTTATTCTTGGTCAGC
CGTCATGTCTCTCATCGTCC
GAACGGCAGCGCCTTCTTGC
TGATGATGCCTAACGTCTTG
CTGGGCTCCGGCAGTAGATA
CCAGGATAACCTCATCCGTA
CGTGTCCTTCTACGTTCCCC
GATCACCCGGGCCTTATTCT
TGCGCGCCATGGGGCAACCC
ACTGGCTGGGGGCGCCTCAG
CCTGCCAGACTGCGCGCCAT
GTTTAGTGTTCTGTTGGGGG
GCTGGAGTAGCCATTCCCAT
TGGGCTCCGGCAGTAGATAA
GGAAGGCAATCCTGAAATCT
GAGCCTGCTGACCAAGAATA
GTGCATCTGAATGGGCAAGA
CACGCACAGGGTCTCAATGC
GTGCTCCTTCAAGCAGAACT
ACACCATCAGAATGATCACC
TATTCTTGGTCAGCAGGCTC
AATCTTCTGGAGCTGCCTTT
CACAATGTTAACGATGAAGA
GCCCATGACCAGATCAGCAC
GATCCACTGCGATCACGCAC
AGAATATGGGCGGCCCCAAA
TGCGCAGGCACAGAAGCTCC
GGGTGATCATTCTGATGGTG
TGGAAGGCAATCCTGAAATC
CTGATGGTGTGGATTGTGTC
ACTGCCGGAGCCCAGATTTC
GCAACTTCTGGTGCGAGTTT
CATAGCAGTTGATGGCTTCC
ATCGTCCTGGCCATCGTGTT
GGTGGAGCAGGATGGGCGGA
CTGCCAGACTGCGCGCCATG
ATCCACTGCGATCACGCACA
CGTCTACTCCAGGGTCTTTC
ATAACATTGATTCACAAGGG
TGACATAGCCTATCCAATTT
GGGCTCCGGCAGTAGATAAG
TGGCAGGTGAGCGCACTGGC
GGGTCTTTCAGGAGGCCAAA
GCCTGTGCTGATCTGGTCAT
CCTGGCAGTGGTGCCCTTTG
TTCACTGGCCTGTGCTGATC
CAGGTGAGCGCACTGGCTGG
ACAATGTTAACGATGAAGAA
CTGGCTGGGGGCGCCTCAGC
TACATCCTCCTAAATTGGAT
AAGTTTACATCCTCCTAAAT
AAGAGGCAATGGCATAGGCT
TGCTGATCTGGTCATGGGCC
GCAGGTGAGCGCACTGGCTG
GTAGAAGGACACGATGGAAG
CATAGCCTATCCAATTTAGG
CCATGTCCAGAACCTTAGCC
CTTAGCCAGGTGGAGCAGGA
GGCCTGGCAGTGGTGCCCTT
GCCTGGCAGTGGTGCCCTTT
CTCCCCTGTGTTGCCGTTGC
CAGGATGGGCGGACGGGGCA
TTTGGCCTCCTGAAAGACCC
TCCGCCCATCCTGCTCCACC
GCAGTTGATGGCTTCCTGGT
ATCTTCCAAGTTCTGCTTGA
AGATTTCAGGATTGCCTTCC
GGCAGGTGAGCGCACTGGCT
GAACCTTAGCCAGGTGGAGC
CGAGGTGTGGGTGGTGGGCA
CCCATATTCTTATGAAAATG
GCCAGGTGGAGCAGGATGGG
CTACTCCAGGGTCTTTCAGG
GGCAACACAGGGGAGCAGAG
CAGGCACAGAAGCTCCTGGA
GAATGGGCAAGAAGGAGGTA
TACTCCAGCAACGGCAACAC
CCTTACGGATGAGGTTATCC
CCGGTACCAGTGCATCTGAA
CCCATGGCGCGCAGTCTGGC
CCCTTTGCTGCGTGACGTCG
CCCCAAAGGGCACCACTGCC
